# Supplementary material for: Zinc Starvation Induces Cell Wall Remodeling and Activates the Antioxidant Defense System in Fonsecaea pedrosoi
Source: J Fungi (Basel). 2024 Jan 31;10(2):118. doi: 10.3390/jof10020118 (PMC10890210; doi:10.3390/jof10020118)
Supplement: Supplementary file 1 [file jof-10-00118-s001.zip]

Archive with 1 entries (1 files):
- jof-2821678-supplementary.pdf
